# Supplementary material for: Artemisia vulgaris Extract as a Novel Therapeutic Approach for Reversing Diabetic Cardiomyopathy in a Rat Model
Source: Pharmaceuticals (Basel). 2024 Aug 8;17(8):1046. doi: 10.3390/ph17081046 (PMC11358959; doi:10.3390/ph17081046)
Supplement: Supplementary file 1 [file pharmaceuticals-17-01046-s001.zip]

Archive with 1 entries (1 files):
- pharmaceuticals-3098618-supplementary.pdf
